# Supplementary material for: Temperature-Dependent Clonal and Species-Level Growth Variation in Spirodela, Landoltia, Lemna, and Interspecific Lemna Hybrids
Source: Plants (Basel). 2026 May 27;15(11):1649. doi: 10.3390/plants15111649 (PMC13259163; doi:10.3390/plants15111649)
Supplement: Supplementary file 1 [file plants-15-01649-s001.zip]

Archive with 4 entries (3 files):
- Supplemental Figures and Tables/
- Supplemental Figures and Tables/Figure S1.png
- Supplemental Figures and Tables/Figure S2.PNG
- Supplemental Figures and Tables/Suppl. Tables.xlsx
