# Supplementary material for: Temperature-Dependent Clonal and Species-Level Growth Variation in Spirodela, Landoltia, Lemna, and Interspecific Lemna Hybrids
Source: Plants (Basel). 2026 May 27;15(11):1649. doi: 10.3390/plants15111649 (PMC13259163; doi:10.3390/plants15111649)
Supplement: Supplementary file 1 [file plants-15-01649-s001.zip › Supplemental Figures and Tables/Suppl. Tables.xlsx]

## Sheet: Table S1
Table S1. List of clones used in this study
N°	Clone ID	Genus	Species	Origin (continent/region – country – state/city)	Coordinates
1	LM0001	Spirodela	polyrhiza	Asia – Thailand - Phuket	7° 52' 49.613" N 98° 23' 32.1" E
2	9500	Spirodela	polyrhiza	Europe – Germany - Porstendorf (Jena)	50° 58' 39.518" N 11° 38' 46.856" E
3	8483	Spirodela	polyrhiza	North America – North Carolina - Nags Head Woods	35° 59' 5.604" N 75° 39' 54.63" W
4	LM0002	Spirodela	Polyrhiza	Europa - Russia – Uva (Udmurtia)	56° 59' 0.395" N 52° 9' 55.393" E
5	LM0003	Spirodela	polyrhiza	Europa - Russia – Lugovaya (Mosca)	56° 3' 10.559" N 37° 29' 8.66" E
6	9509	Spirodela	polyrhiza	Europe - Germany - Stadtroda	50° 51' 31.072" N 11° 43' 48.522" E
7	7657	Spirodela	intermedia	North America - Mexico city - Coatzacoalcos (Veracruz)	18° 8' 4.121" N 94° 27' 32.35" W
8	LM0013	Spirodela	intermedia	North America - Louisana - Terrebonne Parish (Morgan City)	29° 13' 47.885" N 90° 45' 11.812" W
9	7450	Spirodela	intermedia	Asia – India – Botanical garden Dehli	28° 42' 14.612" N 77° 6' 8.964" E
10	8410	Spirodela	intermedia	South America – Panama – Panama City	8° 58' 56.564" N 79° 31' 11.532" W
11	9354	Landoltia	punctata	Europe - Switzerland - Castel San Pietro	45° 51' 47.423" N 9° 0' 23.62" E
12	7260	Landoltia	punctata	Oceania - Australia – Portland (Victoria)	38° 20' 16.861" S 141° 36' 14.879" E
13	9604	Landoltia	punctata	Asia – China - Kunming	24° 52' 46.776" N 102° 49' 59.592" E
14	9637	Landoltia	Punctata	Oceania – Australia - Armadale (Perth)	32° 9' 5.63" S 116° 0' 50.54" E
15	7449	Landoltia	punctata	Asia – India - Haryana	29° 09’70.32” N 76°33’47.18” E
16	9245	Landoltia	punctata	Asia – Vietnam - U Minh (Kien Giang)	9° 49' 29.852" N 105° 7' 33.222" E
17	7760	Landoltia	punctata	Oceania – Australia - Mount Gambier, Caroline Sinkhole (Adelaide)	34° 55' 42.596" S 138° 36' 2.686" E
18	9234	Landoltia	punctata	South America - Ecuador - Viche (Esmeraldas)	0° 39' 28.408" N 79° 32' 31.484" W
19	7842	Lemna	disperma	Oceania – Australia - Mount Gambier, Caroline Sinkhole (Adelaide)	34° 55' 42.596" S 138° 36' 2.686" E
20	LM0017	Lemna	disperma	South America - Suriname - Charlesburg (Paramaribo)	5° 50' 50.226" N 55° 10' 4.58" W
21	7269	Lemna	disperma	Oceania – Australia - Sorell (Tasmania)	42° 46' 53.382" S 147° 33' 46.364" E
22	7816	Lemna	disperma	Oceania – Australia – South Australia	30° 0' 0.835" S 136° 12' 32.958" E
23	7767	Lemna	disperma	Oceania – Australia – Western Australia	27° 40' 22.141" S 121° 37' 41.916" E
24	7777	Lemna	disperma	Oceania - Australia – Victoria	36° 59' 5.212" S 143° 23' 26.185" E
25	8124	Lemna	gibba	North America – Arizona – Arivaca (Pima)	31° 34' 38.406" N 111° 19' 53.227" W
26	7742a	Lemna	gibba	Europe – Italy - Sicily	37° 35' 59.978" N 14° 0' 55.282" E
27	9619	Lemna	gibba	Europe – Albania - Pogradec wastewater treatment plant (Pogradec)	40° 54' 5.512" N 20° 39' 20.264" E
28	7796	Lemna	gibba	Europe – Italy – Catania province	37° 30' 28.379" N 15° 4' 59.102" E
29	7245	Lemna	gibba	Africa – South Africa - Jonkershoek Nature Reserve (Stellenbosch)	33° 58' 14.822" S 18° 59' 50.359" E
30	7784	Lemna	gibba	Africa - Etiopia	9° 8' 42" N 40° 29' 22.823" E
31	9614	Lemna	gibba	Europe – Poland - Topiło (Podlaskie Voivodeship)	52° 38' 12.721" N 23° 37' 21.446" E
32	9495	Lemna	minor	Europe – Norway - Stavanger	58° 58' 11.914" N 5° 43' 59.185" E
33	LM0011	Lemna	minor	Europe - Russia - Serebryano-Vinogradny Pond (Mosca)	55° 47' 38.778" N 37° 45' 41.393" E
34	LM0010	Lemna	minor	Europe – Italy – Fontana dell’Olmo (Pitigliano, Grosseto)	42° 38' 4.589" N 11° 38' 39.178" E
35	8292	Lemna	minor	Asia – Iran – Mazandaran (Ramsar, Ghassem Abbath)	36° 55' 36.577" N 50° 38' 35.038" E
36	8744	Lemna	minor	Europe – Albania - Lezha	41° 47' 9.863" N 19° 38' 45.874" E
37	9536	Lemna	minor	Europe – Germany - Schildow (Mühlenbecker Land)	52° 38' 32.122" N 13° 22' 10.934" E
38	8623	Lemna	minor	Europe – Denmark - Ijland (Aalborg)	57° 2' 55.752" N 9° 55' 18.289" E
39	7194	Lemna	minor	Africa – Uganda - Masaka	0° 26' 46.928" S 31° 54' 6.462" E
40	7766	Lemna	minor	Oceania – New Zealand - Southern Island	45° 9' 9.616" S 169° 53' 33.479" E
41	7753	Lemna	minor	Africa – Ethiopia – Hara (Semien, Djinbar-Wans)	9° 18' 45.202" N 42° 7' 21.659" E
42	9441	Lemna	minor	Europe - Germany, Marburg St	50° 48' 6.782" N 8° 45' 56.765" E
43	7210	Lemna	minor	Africa – South Africa - Rockeby Park (Cape, Grahamstown)	33° 18' 38.264" S 26° 31' 32.142" E
44	LM0018	Lemna	minor	North America – North Carolina - Nags Head Woods Preserve (Kill Devil Hills)	35° 59' 23.244" N 75° 39' 52.297" W
45	KJA0013	Lemna	minor	Europe – Albania - Blue Eye Area (Village Muzine)	39° 55' 25.111" N 20° 11' 32.87" E
46	LM0008	Lemna	minor	Asia – Russia - Lake Teletskoye (Altai Republic, Turochaksky District)	51° 40' 49.692" N 87° 39' 59.144" E
47	5500	Lemna	minor	Europe - Ireland - Blarney (County Cork)	51° 56' 1.777" N 8° 33' 40.478" W
48	8693	Lemna	turionifera	Asia – Japan - Yodo (Kyoto)	34° 54' 23.35" N 135° 43' 16.468" E
49	BOG006	Lemna	turionifera	Asia – Russia - Baikal lake (Irkutsk Oblast)	53° 33' 31.32" N 108° 9' 53.986" E
50	9434	Lemna	turionifera	Asia – Russia - Baikal lake (Irkutsk Oblast)	53° 33' 31.32" N 108° 9' 53.986" E
51	7951	Lemna	turionifera	Asia – China – Běijīng	39° 54' 15.16" N 116° 24' 26.622" E
52	7683	Lemna	turionifera	Asia - South Korea - Gyeonggi-do	37° 24' 49.68" N 127° 31' 5.88" E
53	9109	Lemna	turionifera	Europe - Poland	51° 55' 9.977" N 19° 8' 42.49" E
54	7724	Lemna	minuta	Europe – France - Lac Marion (Biarritz)	43° 28' 1.099" N 1° 32' 54.265" W
55	9260	Lemna	minuta	Europe – Italy - Botanical Garden (Catania)	37° 30' 28.357" N 15° 4' 58.908" E
56	9414	Lemna	minuta	Europe – Italy – Delta del Po (Emilia)	44° 57' 40.392" N 12° 28' 16.748" E
57	9433	Lemna	minuta	Africa – Mozambico - Maputo	25° 58' 9.293" S 32° 34' 23.43" E
58	7612	Lemna	minuta	South America - Perù - San Geronimo (Cuzco)	13° 31' 55.02" S 71° 58' 2.867" W
59	8831	Lemna	valvidiana	South America – Argentina - Laguna Blanca (Formosa)	25° 8' 0.938" S 58° 14' 30.196" W
60	8685	Lemna	valvidiana	South America - Chile – Temuco (Cautin)	38° 43' 46.895" S 72° 34' 33.064" W
61	9229	Lemna	valvidiana	South America – Ecuador - Rio Chiche (Pichincha)	0° 12' 13.831" S 78° 22' 42.715" W
62	9208	Lemna	valvidiana	South America – Bolivia – Sacramento (La Paz)	16° 39' 36.8" S 64° 41' 25.1" W
63	9207	Lemna	valvidiana	South America – Bolivia – Sacramento (La Paz)	16° 39' 36.8" S 64° 41' 25.1" W
64	7133	Lemna	obscura	North America - Louisiana - Orleans Parish	29° 57' 3.838" N 90° 4' 17.515" W
65	9342	Lemna	obscura	South America – Venezuela - Lake Maracaibo	10° 1' 40.08" N 71° 34' 36.84" W
66	8892	Lemna	obscura	North America – United State of America - Florida	27° 39' 53.377" N 81° 30' 56.714" W
67	8227	Lemna	obscura	North America – United State of America - Tennessee	35° 31' 2.968" N 86° 34' 49.609" W
68	9925a	Lemna	aequinoctialis	Asia - Bangladesh - Dhâkâ	23° 48' 37.195" N 90° 24' 45.065" E
69	LM0016	Lemna	aequinoctialis	Asia – China - Sìchuān	30° 39' 3.204" N 104° 4' 32.592" E
70	9526	Lemna	aequinoctialis	Asia – India - Telangana	18° 6' 44.773" N 79° 1' 9.48" E
71	9593	Lemna	aequinoctialis	Asia – India – Guwahati (Assam)	26° 6' 56.851" N 91° 42' 30.935" E
72	6746	Lemna	aequinoctialis	North America – United State of America – California - Plainsburg (Merced County)	37° 13' 58.71" N 120° 19' 30.619" W
73	8539	Lemna	perpusilla	North America – United State of America – Virginia - Chesapeake (Norfolk)	36° 50' 24.688" N 76° 26' 29.569" W
74	8473	Lemna	perpusilla	North America – United State of America - North Carolina - McGee Crossroads (Johnston County)	35° 31' 0.984" N 78° 34' 45.984" W
75	BOG007	Lemna	perpusilla	North America – United State of America – Georgia - Okefenokee (Charlton, Chesser Island, 20 km SW of Folkston)	30° 42' 23.832" N 82° 9' 44.428" W
76	BOG001	Lemna	perpusilla	North America – United State of America – Florida - Martin Country (Allapatha flats, 12 km NNW of Indiantown)	27° 1' 38.194" N 80° 29' 8.189" W
77	9989	Lemna	perpusilla	North America – United State of America – New York	40° 42' 45.99" N 74° 0' 21.503" W
78	9024	Lemna	tenera	Oceania – Australia - Northern territory Nancar Billabong	13° 48' 0" S 130° 43' 59.999" E
79	9440	Lemna	L. x japonica	Europe – Germany – Neukirchen - Eisenach	51° 1' 16.244" N 10° 20' 14.402" E
80	LM0006	Lemna	L. x japonica	Europe - Russia - Moscow region - Vidnoe	55° 33' 5.368" N 37° 42' 23.198" E
81	9283	Lemna	L. x japonica	Asia – China – Hubei - Wuhan	30° 35' 33.936" N 114° 18' 18.9" E
82	9530	Lemna	L. x japonica	Europe – Albania - Lake Prespa	40° 52' 59.938" N 21° 1' 19.906" E
83	8627	Lemna	L. x japonica	Europe – Denmark – Copenhagan - Sjaelland Slangerup	55° 40' 33.949" N 12° 34' 6.013" E
84	KJA0017	Lemna	L. x japonica	Europe – Germany – Naumburg - Cathedrale	51° 9' 17.132" N 11° 48' 14.396" E
85	9481	Lemna	L. x japonica	Europe – Denmark - Mon	54° 58' 59.192" N 12° 22' 28.333" E
86	9017	Lemna	L. x japonica	East Asia – Japan – Kyushu - Usa City	33° 31' 55.164" N 131° 20' 58.661" E
87	9437	Lemna	L. x japonica	Europe – Italy – Südtirol - St. Joseph	46° 41' 18.463" N 12° 22' 3.04" E
88	LM0004	Lemna	L. x japonica	Europe - Russia – Lugovaya - Moscow region - Lobnya	56° 3' 10.559" N 37° 29' 8.66" E
89	LM0005	Lemna	L. x japonica	Europe - Russia – Lugovaya - Moscow region - Lobnya	56° 3' 10.559" N 37° 29' 8.66" E
90	LM0007	Lemna	L. x japonica	Asia - Russia - Altai Krai – Barnaul - Zmeinogorsky track, 49	51° 9' 15.595" N 82° 11' 51.652" E
91	9580	Lemna	L. x japonica	Europe – Greece – Lithopos - Kerkini lake	41° 12' 36" N 23° 7' 48" E
92	8676	Lemna	L. x japonica	Asia – India – Kashmir - Srinagar	34° 5' 1.216" N 74° 47' 50.215" E
93	9562	Lemna	L. x mediterranea	Europe – Italy- Perugia - Trasimeno lake	43° 7' 46.528" N 12° 5' 40.855" E
94	9248	Lemna	L. x mediterranea	Europe – Italy - Trentino	46° 26' 1.198" N 11° 10' 9.588" E
95	7320	Lemna	L. x mediterranea	Africa – Egypt - Cairo	30° 2' 39.912" N 31° 14' 8.563" E
96	7641	Lemna	L. x mediterranea	Africa – Israel - Haifa	32° 47' 38.566" N 34° 59' 22.456" E
97	9425a	Lemna	L. x mediterranea	Europe – Germany - Hamburg	53° 32' 55.781" N 9° 59' 13.812" E

## Sheet: Table S2
Table S2. RGR of duckweed clones growth under WC and CC
Sample	Code	Species	Average WC	Average CC	SE WC	SE CC	Average WC species	Average CC species	ES WC species	ES CC species	Delta WC - CC	% delta WC - CC	Best/worst WC clone ratio	Best/worst CC clone ratio
1	LM0001	Spirodela polyrhiza	0.324	0.256	0.009	0.009	0.279	0.216	0.02	0.018	0.067	20.825	1.722	2.074
2	9500	Spirodela polyrhiza	0.324	0.188	0.003	0.015					0.135	41.843
3	8483	Spirodela polyrhiza	0.303	0.242	0.006	0.01					0.061	20.168
4	LM0002	Spirodela polyrhiza	0.262	0.243	0.013	0.012					0.019	7.076
5	LM0003	Spirodela polyrhiza	0.234	0.22	0.009	0.006					0.015	6.231
6	9509	Spirodela polyrhiza	0.188	0.124	0.004	0.005					0.064	34.243
7	7657	Spirodela polyrhiza	0.317	0.242	0.008	0.006					0.075	23.711
8	LM0013	Spirodela intermedia	0.291	0.234	0.006	0.011	0.256	0.184	0.018	0.029	0.056	19.353	1.239	1.749
9	7450	Spirodela intermedia	0.243	0.134	0.002	0.012					0.109	44.956
10	8410	Spirodela intermedia	0.234	0.183	0.003	0.005					0.052	22.035
11	9354	Landoltia punctata	0.267	0.187	0.002	0.014	0.259	0.173	0.002	0.01	0.081	30.131	1.078	1.257
12	7260	Landoltia punctata	0.267	0.156	0.007	0.007					0.111	41.587
13	9604	Landoltia punctata	0.265	0.182	0.003	0.016					0.084	31.486
14	9637	Landoltia punctata	0.26	0.167	0.002	0.015					0.094	35.99
15	7449	Landoltia punctata	0.259	0.18	0.004	0.003					0.079	30.443
16	9245	Landoltia punctata	0.256	0.162	0.004	0.007					0.094	36.888
17	7760	Landoltia punctata	0.254	0.194	0.008	0.014					0.06	23.546
18	9234	Landoltia punctata	0.248	0.154	0.003	0.005					0.094	37.812
19	7842	Lemna disperma	0.208	0.113	0.007	0.006	0.19	0.208	0.012	0.023	0.095	45.657	1.439	2.436
20	LM0017	Lemna disperma	0.15	0.188	0.007	0.004					-0.038	-25.539
21	7269	Lemna disperma	0.154	0.196	0.021	0.009					-0.043	-27.698
22	7816	Lemna disperma	0.207	0.229	0.008	0.009					-0.022	-10.867
23	7767	Lemna disperma	0.216	0.275	0.008	0.012					-0.059	-27.488
24	7777	Lemna disperma	0.206	0.246	0.003	0.011					-0.04	-19.508
25	8124	Lemna gibba	0.313	0.276	0.004	0.007	0.255	0.228	0.012	0.013	0.037	11.813	1.381	1.508
26	7742a	Lemna gibba	0.282	0.226	0.003	0.007					0.056	19.717
27	9619	Lemna gibba	0.256	0.251	0.006	0.004					0.006	2.464
28	7796	Lemna gibba	0.226	0.197	0.006	0.008					0.029	13.012
29	7245	Lemna gibba	0.234	0.183	0.003	0.005					0.052	22.035
30	7784	Lemna gibba	0.23	0.211	0.006	0.008					0.019	8.146
31	9614	Lemna gibba	0.245	0.255	0.005	0.014					-0.01	-4.117
32	9495	Lemna minor	0.267	0.212	0.003	0.006	0.234	0.179	0.006	0.005	0.054	20.399	1.466	1.65
33	LM0011	Lemna minor	0.262	0.183	0.002	0.007					0.079	30.229
34	LM0010	Lemna minor	0.252	0.225	0.01	0.01					0.027	10.622
35	8292	Lemna minor	0.25	0.179	0.007	0.014					0.071	28.244
36	8744	Lemna minor	0.249	0.199	0.006	0.004					0.05	20.128
37	9536	Lemna minor	0.248	0.175	0.002	0.011					0.074	29.713
38	8623	Lemna minor	0.245	0.18	0.002	0.013					0.065	26.594
39	7194	Lemna minor	0.244	0.168	0.005	0.002					0.075	30.934
40	7766	Lemna minor	0.242	0.168	0.004	0.01					0.074	30.596
41	7753	Lemna minor	0.242	0.167	0.008	0.008					0.075	31.079
42	9441	Lemna minor	0.225	0.195	0	0.009					0.03	13.12
43	7210	Lemna minor	0.217	0.136	0.004	0.003					0.081	37.171
44	LM0018	Lemna minor	0.203	0.179	0.007	0.004					0.024	11.717
45	KJA0013	Lemna minor	0.196	0.156	0.008	0.002					0.04	20.442
46	LM0008	Lemna minor	0.182	0.171	0.005	0.009					0.011	6.01
47	5500	Lemna minor	0.22	0.167	0.004	0.004					0.052	23.757
48	8693	Lemna turionifera	0.278	0.255	0.003	0.011	0.24	0.224	0.014	0.016	0.023	8.139	1.435	1.723
49	BOG006	Lemna turionifera	0.226	0.149	0.008	0.009					0.077	33.982
50	9434	Lemna turionifera	0.194	0.22	0.006	0.005					-0.027	-13.883
51	7951	Lemna turionifera	0.264	0.257	0.004	0.006					0.008	2.911
52	7683	Lemna turionifera	0.21	0.223	0.004	0.007					-0.013	-6.419
53	9109	Lemna turionifera	0.268	0.242	0.011	0.008					0.026	9.772
54	7724	Lemna minuta	0.337	0.299	0.006	0.01	0.263	0.261	0.034	0.02	0.038	11.296	2.197	1.451
55	9260	Lemna minuta	0.336	0.318	0.002	0.004					0.018	5.368
56	9414	Lemna minuta	0.253	0.219	0.006	0.004					0.034	13.407
57	9433	Lemna minuta	0.236	0.232	0.002	0.011					0.004	1.786
58	7612	Lemna minuta	0.153	0.238	0.003	0.012					-0.084	-54.999
59	8831	Lemna valdiviana	0.307	0.221	0.007	0.012	0.253	0.208	0.017	0.023	0.085	27.883	1.534	2.031
60	8685	Lemna valdiviana	0.265	0.261	0.006	0.007					0.004	1.346
61	9229	Lemna valdiviana	0.254	0.188	0.004	0.01					0.066	26.083
62	9208	Lemna valdiviana	0.238	0.244	0.004	0.007					-0.006	-2.364
63	9207	Lemna valdiviana	0.2	0.129	0.01	0.011					0.071	35.653
64	7133	Lemna obscura	0.268	0.223	0.011	0.006	0.241	0.227	0.026	0.014	0.044	16.535	1.705	1.338
65	9342	Lemna obscura	0.241	0.22	0.004	0.006					0.022	9.044
66	8892	Lemna obscura	0.287	0.265	0.008	0.01					0.022	7.536
67	8227	Lemna obscura	0.168	0.198	0.019	0.009					-0.03	-17.847
68	9925a	Lemna aequinoctialis	0.338	0.231	0.003	0.019	0.31	0.254	0.012	0.013	0.107	31.64	1.259	1.306
69	LM0016	Lemna aequinoctialis	0.329	0.281	0.006	0.012					0.048	14.726
70	9526	Lemna aequinoctialis	0.317	0.291	0.006	0.014					0.026	8.148
71	9593	Lemna aequinoctialis	0.299	0.223	0.003	0.016					0.076	25.512
72	6746	Lemna aequinoctialis	0.269	0.247	0.006	0.004					0.022	8.199
73	8539	Lemna perpusilla	0.303	0.238	0.007	0.019	0.275	0.224	0.017	0.013	0.065	21.356	1.423	1.41
74	8473	Lemna perpusilla	0.302	0.25	0.008	0.016					0.052	17.18
75	BOG007	Lemna perpusilla	0.296	0.233	0.005	0.012					0.064	21.466
76	BOG001	Lemna perpusilla	0.261	0.177	0.006	0.015					0.083	31.966
77	9989	Lemna perpusilla	0.213	0.219	0.005	0.013					-0.006	-2.861
78	9024	Lemna tenera	0.323	0.264	0.01	0.013					0.059	18.335
79	9440	L. x japonica	0.306	0.231	0.002	0.013	0.251	0.204	0.006	0.007	0.075	24.421	1.395	1.576
80	LM0006	L. x japonica	0.279	0.24	0.004	0.008					0.039	14.131
81	9283	L. x japonica	0.273	0.21	0.006	0.006					0.062	22.906
82	9530	L. x japonica	0.262	0.202	0.009	0.007					0.059	22.669
83	8627	L. x japonica	0.26	0.239	0.001	0.006					0.021	8.153
84	KJA0017	L. x japonica	0.246	0.197	0	0.012					0.05	20.069
85	9481	L. x japonica	0.246	0.172	0.006	0.013					0.073	29.868
86	9017	L. x japonica	0.244	0.213	0.007	0.005					0.032	12.926
87	9437	L. x japonica	0.244	0.208	0.006	0.004					0.036	14.6
88	LM0004	L. x japonica	0.242	0.217	0.008	0.006					0.025	10.441
89	LM0005	L. x japonica	0.236	0.209	0.005	0.006					0.028	11.713
90	LM0007	L. x japonica	0.23	0.19	0.006	0.003					0.041	17.693
91	9580	L. x japonica	0.226	0.171	0.007	0.006					0.055	24.385
92	8676	L. x japonica	0.219	0.152	0.006	0.009					0.067	30.631
93	9562	L. x mediterranea	0.271	0.269	0.004	0.01	0.244	0.228	0.011	0.012	0.002	0.662	1.282	1.341
94	9248	L. x mediterranea	0.269	0.237	0.005	0.004					0.033	12.104
95	7320	L. x mediterranea	0.231	0.206	0.009	0.004					0.024	10.559
96	7641	L. x mediterranea	0.235	0.201	0.006	0.006					0.034	14.454
97	9425a	L. x mediterranea	0.212	0.225	0.006	0.013					-0.014	-6.442
Average			0.252	0.21

## Sheet: Table S3
Table S3. RGR of duckweed clones growth under EWC and ECC
Sample	Code	Species	Avarage WC	Avarage CC	Avarage EWC	Avarage ECC	ES EWC	ES ECC	Delta EWC-ECC	% delta EWC-ECC	Delta EWC-WC	% delta EWC - WC	Delta ECC-CC	% delta ECC - CC
1	LM0001	Spirodela polyrhiza	0.324	0.256	0.361	0.178	0.0028	0.00878158	0.183	50.693	0.037	10.33	-0.078	-30.555
2	9500	Spirodela polyrhiza	0.324	0.188	0.302		0.0152791				-0.021	-6.58
3	7657	Spirodela polyrhiza	0.317	0.242	0.33	0.209	0.0158949	0.00571108	0.121	36.667	0.013	4.25	-0.033	-13.615
4	LM0013	Spirodela intermedia	0.291	0.234	0.252		0.0326655				-0.039	-13.28
5	9354	Landoltia punctata	0.267	0.187	0.23		0.0199389				-0.037	-13.88
6	9604	Landoltia punctata	0.265	0.182	0.252		0.0149146				-0.013	-4.82
7	7760	Landoltia punctata	0.254	0.194		0.152		0.0100328					-0.042	-21.718
8	7816	Lemna disperma	0.207	0.229	0.116		0.00260319				-0.091	-43.99
9	7767	Lemna disperma	0.216	0.275	*	0.199		0.0143699					-0.077	-27.84
10	7777	Lemna disperma	0.206	0.246	*
11	8124	Lemna gibba	0.313	0.276	0.275	0.23	0.00732594	0.0105599	0.045	16.364	-0.038	-12.13	-0.045	-16.419
12	7742a	Lemna gibba	0.282	0.226	0.211		0.0260739				-0.071	-25.11
13	9614	Lemna gibba	0.245	0.255	0.187		0.0275507				-0.058	-23.76
14	9495	Lemna minor	0.267	0.212	0.17	0.147	0.0147681	0.00348084	0.023	13.529	-0.096	-36.16	-0.065	-30.668
15	LM0010	Lemna minor	0.252	0.225	0.165	0.2	0.00430723	0.00891887	-0.035	-21.212	-0.087	-34.5	-0.025	-10.917
16	8693	Lemna turionifera	0.278	0.255	0.265		0.00772769				-0.013	-4.7
17	7951	Lemna turionifera	0.264	0.257	0.214	0.209	0.0184911	0.00276215	0.005	2.336	-0.051	-19.25	-0.048	-18.53
18	9109	Lemna turionifera	0.268	0.242	0.254		0.012582				-0.013	-5.02
19	7724	Lemna minuta	0.337	0.299	0.157	0.263	0.0243942	0.0134725	-0.106	-67.516	-0.18	-53.38	-0.036	-12.086
20	9260	Lemna minuta	0.336	0.318	0.222	0.246	0.00850378	0.0246541	-0.024	-10.811	-0.114	-34.06	-0.072	-22.653
21	7612	Lemna minuta	0.153	0.238	0.091		0.00637486				-0.062	-40.31
22	8831	Lemna valdiviana	0.307	0.221	0.184		0.0131552				-0.123	-40.03
23	8685	Lemna valdiviana	0.265	0.261	0.235	0.196	0.0224538	0.00919859	0.039	16.596	-0.03	-11.27	-0.065	-25.084
24	9342	Lemna obscura	0.241	0.22	0.206		0.0131568				-0.035	-14.49
25	8892	Lemna obscura	0.287	0.265	0.23	0.202	0.0185148	0.0219842	0.028	12.174	-0.057	-19.9	-0.063	-23.86
26	9925a	Lemna aequinoctialis	0.338	0.231	0.384		0.00339921				0.046	13.62
27	LM0016	Lemna aequinoctialis	0.329	0.281	0.335	0.215	0.00957281	0.0126022	0.12	35.821	0.006	1.74	-0.065	-23.276
28	9526	Lemna aequinoctialis	0.317	0.291	0.351	0.213	0.00296421	0.0130866	0.138	39.316	0.034	10.65	-0.078	-26.857
29	8539	Lemna perpusilla	0.303	0.238	0.315		0.00994684				0.012	3.86
30	8473	Lemna perpusilla	0.302	0.25	0.365	0.251	0.00492729	0.02059	0.114	31.233	0.063	20.86	0.001	0.553
31	9024	Lemna tenera	0.323	0.264	0.326	0.134	0.00519569	0.032666			0.003	1.08	-0.129	-49.036
32	9440	L. x japonica	0.306	0.231	0.241	0.171	0.00683926	0.0117817	0.07	29.046	-0.065	-21.31	-0.06	-25.937
33	8627	L. x japonica	0.26	0.239	0.209	0.209	0.0171163	0.00482984	0	0	-0.05	-19.42	-0.03	-12.515
34	9017	L. x japonica	0.244	0.213	0.267		0.0123233				0.023	9.33
35	9562	L. x mediterranea	0.271	0.269	0.294	0.226	0.00757543	0.00437891	0.068	23.129	0.023	8.38	-0.044	-16.161
36	9248	L. x mediterranea	0.269	0.237	0.222	0.196	0.0232386	0.00799515	0.026	11.712	-0.047	-17.45	-0.041	-17.333
37	9425a	L. x mediterranea	0.212	0.225	0.231		0.00234496				0.02	9.34
Average			0.277	0.242
* These clones did not produce sufficient biomass for DW determination
Numbers in grey are taken from Table S2 and are provided for ease of comparison

## Sheet: Table S4
Table S4. Pearson’s correlation coefficients (r) between mean RGR and the minimum, maximum, and average temperatures of the site of origin for each species under WC and CC conditions.
Specie	number of clones	Tmin year	Tmax year	Tavg year	Tmin year	Tmax year	Tavg year
Spirodela polyrhiza	7	0.62122	0.634058	0.627829	0.416847	0.420529	0.418802
*Spirodela intermedia	3
Landoltia punctata	8	-0.7392	-0.710209	-0.735797	-0.509622	-0.340493	-0.433165
Lemna disperma	6	-0.317695	0.0204054	-0.160601	-0.0567475	0.254225	0.0942148
Lemna gibba	7	-0.240289	0.119476	-0.0209934	-0.563604	-0.166366	-0.332831
Lemna minor	16	0.0871881	-0.0624304	0.00758876	-0.134182	-0.292303	-0.222889
Lemna turionifera	6	0.719843	0.683821	0.702481	0.776719	0.773417	0.776605
L minuta	5	0.490264	-0.0014464	0.261554	0.0308805	-0.0435101	0.761225
Lemna valvidiana	5	0.886047	0.818108	0.862791	0.184559	0.0707532	0.13586
*Lemna obscura	4
Lemna aequinoctialis	5	0.665114	0.247016	0.486774	-0.0812344	-0.0702284	-0.0794198
Lemna perpusilla	5	0.167946	0.367564	0.281385	-0.72967	-0.514494	-0.618396
*Lemna tenera	1
L. x japonica	14	0.0657201	-0.102627	-0.0203781	-0.229759	-0.405028	-0.326705
L. x mediterranea	5	-0.327027	-0.316936	-0.323777	-0.517868	-0.558957	-0.544771
* These species were excluded for the analysis due to the limited number of clones.
